# Supplementary material for: Targeted Degradation of 53BP1 Using Ubiquitin Variant Induced Proximity
Source: Biomolecules. 2022 Mar 22;12(4):479. doi: 10.3390/biom12040479 (PMC9029692; doi:10.3390/biom12040479)
Supplement: Supplementary file 1 [file biomolecules-12-00479-s001.zip]

Archive with 1 entries (1 files):
- biomolecules-1610424-supplementary.pdf
